# Supplementary material for: Gene expression-based comparison of the human secretory neuroepithelia of the brain choroid plexus and the ocular ciliary body: potential implications for glaucoma
Source: Fluids Barriers CNS. 2014 Jan 29;11:2. doi: 10.1186/2045-8118-11-2 (PMC3909915; doi:10.1186/2045-8118-11-2)
Supplement: Additional file 1 — Total list of genes expressed significantly higher in CPE compared to NPE. Selection criteria were a fold change > 5 and p-value < 0.001. [file 2045-8118-11-2-S1.xlsx]

## Sheet: Sheet1
GeneName	SystematicName	FC	p-value
ROBO2	NM_002942	5.00089	0.000423715
P2RY13	NM_023914	5.00195	8.03692e-08
THC2503773	THC2503773	5.00742	0.00027157
VWF	NM_000552	5.00918	7.59914e-07
COL13A1	NM_005203	5.00992	2.49821e-07
HCLS1	NM_005335	5.01009	3.21223e-06
CYP27A1	NM_000784	5.0102	2.78151e-06
AW204925	AW204925	5.01241	9.52637e-08
MRC1L1	NM_001009567	5.01846	1.69134e-06
PTGER1	NM_000955	5.02279	2.24182e-07
ARMC2	NM_032131	5.02414	7.5503e-06
BC014346	BC014346	5.02806	6.22936e-06
DOCK8	NM_203447	5.02845	2.0908e-05
UNC5B	NM_170744	5.02934	2.14714e-05
HIST1H2BK	NM_080593	5.03562	2.42576e-06
CD69	NM_001781	5.03731	3.47645e-05
LOH3CR2A	NM_013343	5.04416	8.70742e-05
ATG16L1	NM_030803	5.04494	2.25399e-07
MASP1	NM_139125	5.05553	1.29331e-06
CSPP1	NM_001077204	5.05941	1.1686e-05
GSTP1	NM_000852	5.06009	1.57143e-08
KCTD8	NM_198353	5.0601	0.000108771
HP	NM_005143	5.06279	3.77786e-05
TSNAXIP1	NM_018430	5.06506	2.43898e-06
A_24_P212314	A_24_P212314	5.06734	1.38335e-07
PTPRG	BC036018	5.06872	0.0001664
TXNL6	NM_138454	5.07268	2.11927e-07
SIAE	NM_170601	5.07374	5.45229e-07
A_32_P233211	A_32_P233211	5.08172	7.91443e-08
AK127572	AK127572	5.08716	1.98245e-05
A_32_P121537	A_32_P121537	5.08912	1.50403e-06
DGKI	NM_004717	5.09513	6.87855e-08
CETP	NM_000078	5.0953	1.7594e-05
PCP4	NM_006198	5.1034	0.000244045
MLF1	AY848702	5.10477	3.94685e-07
SLC6A1	NM_003042	5.10818	5.90625e-05
AK026418	AK026418	5.10955	0.000108281
SOX17	NM_022454	5.11702	1.43665e-07
DYDC1	NM_138812	5.11918	7.74972e-07
LOC440799	NR_002829	5.1244	3.32997e-05
THC2781073	THC2781073	5.12619	4.64926e-05
NT5C1B	NM_001002006	5.12745	1.2297e-06
ITGA7	NM_002206	5.13006	5.52871e-09
SERF2	NM_001018108	5.1316	1.44665e-06
GIMAP1	AK091818	5.14128	3.62792e-07
THC2683439	THC2683439	5.1426	6.68442e-05
DNASE1L3	NM_004944	5.15934	0.00017922
IRX2	ENST00000382611	5.1657	3.30825e-05
LOC440295	NM_198181	5.16792	5.77934e-07
HGF	ENST00000222390	5.17298	1.3772e-08
LOC90835	NM_001014979	5.17675	2.87397e-08
BC030100	BC030100	5.18107	2.41206e-05
THC2655140	THC2655140	5.19465	3.25384e-05
STAC	NM_003149	5.19559	5.51812e-06
PLAT	NM_000930	5.20414	1.89464e-07
CKMT1A	NM_001015001	5.23191	2.05454e-05
B2M	AK022379	5.23744	0.000343793
HSPC049	NM_014149	5.24212	5.82291e-08
KRTAP2-4	NM_033184	5.24479	1.31825e-08
RFX2	NM_000635	5.24559	4.77658e-08
A_23_P124377	A_23_P124377	5.24662	5.88148e-05
COL10A1	NM_000493	5.24828	4.51002e-05
GABRR2	NM_002043	5.25469	5.78144e-08
ETG07_105829	ETG07_105829	5.25514	2.57157e-07
TTC18	NM_145170	5.25597	5.57892e-06
C11orf70	NM_032930	5.25986	1.61681e-05
GSTA3	NM_000847	5.26016	0.000284963
AA541413	AA541413	5.26484	0.000413496
FRK	NM_002031	5.28142	9.93614e-09
HIST2H2BE	NM_003528	5.28675	7.83248e-07
PRKY	NM_002760	5.29014	6.77706e-06
A_32_P82580	A_32_P82580	5.29441	8.33168e-07
HIST1H2AE	NM_021052	5.29927	3.73578e-08
WDR65	NM_152498	5.30443	2.12315e-06
CCR1	NM_001295	5.31682	3.63973e-06
BM547933	BM547933	5.34124	1.36814e-06
OPCML	NM_001012393	5.34628	3.11031e-07
BC040195	BC040195	5.34652	8.96567e-06
HIGD1B	NM_016438	5.35043	5.08129e-05
FOXC1	NM_001453	5.36177	1.44143e-05
C19orf57	NM_024323	5.38518	2.87151e-07
EFHC1	NM_018100	5.38968	1.31065e-07
PHLDA3	NM_012396	5.39189	2.87818e-07
SYNJ2	NM_003898	5.40312	2.3462e-05
A_24_P941540	A_24_P941540	5.41556	3.08949e-08
TRIM36	NM_018700	5.42092	1.08493e-06
HBB	NM_000518	5.43165	0.000520028
PPFIBP1	NM_003622	5.43521	4.70316e-06
FAM40B	NM_020704	5.44073	3.52405e-07
ST6GALNAC2	NM_006456	5.44285	1.71878e-08
IL16	NM_172217	5.44802	5.09573e-08
GHR	NM_000163	5.44994	4.10237e-06
KIF24	AK001795	5.45003	2.00282e-05
LOC439911	AK127450	5.46035	1.55095e-07
LAPTM4B	NM_018407	5.46135	3.59955e-08
THC2668359	THC2668359	5.46474	0.000343811
ENST00000324928	ENST00000324928	5.4675	3.9008e-05
MORN3	NM_173855	5.4683	6.55214e-05
ARMC9	NM_025139	5.46855	8.146e-11
THC2691824	THC2691824	5.47541	0.000495029
BX114967	BX114967	5.48925	4.31986e-06
IHPK3	NM_054111	5.50256	4.88424e-08
JPH1	NM_020647	5.50734	0.000188542
DKK3	NM_015881	5.52265	4.21634e-08
BBC3	NM_014417	5.52606	1.09539e-08
ADAMTS4	NM_005099	5.53188	0.000497884
GFAP	NM_002055	5.53703	7.93814e-05
ENST00000339363	ENST00000339363	5.54094	0.000162239
PMP2	NM_002677	5.54205	0.00073764
CCL26	NM_006072	5.54401	9.32918e-05
AQP4	NM_001650	5.56233	0.000451537
THC2691928	THC2691928	5.56346	1.49255e-08
ACE2	NM_021804	5.5645	1.44805e-05
C9orf61	NM_004816	5.57369	1.86548e-06
SRPX2	NM_014467	5.5789	9.40514e-07
HTATIP2	AF092095	5.58688	1.71108e-06
IFI27	NM_005532	5.58796	3.44426e-05
ZDHHC11	NM_024786	5.5914	9.11243e-05
PITX1	NM_002653	5.59658	3.49304e-07
FLJ43080	AK125070	5.60318	9.68091e-06
AK022044	AK022044	5.61268	0.00023216
DENND2A	NM_015689	5.61366	8.62876e-09
HHEX	NM_002729	5.61443	2.18633e-07
DNAH5	NM_001369	5.61449	1.61889e-06
ANXA4	NM_001153	5.61507	3.81538e-07
CCDC80	NM_199511	5.61529	1.56272e-07
CCDC74B	NM_207310	5.624	1.01181e-06
PTPRC	NM_002838	5.63701	1.02045e-05
SECTM1	NM_003004	5.63757	2.65883e-05
FLRT2	NM_013231	5.64227	9.59205e-08
TMEM16A	NM_018043	5.64473	9.35466e-08
STX2	NM_001980	5.65089	3.88758e-05
NUP62CL	NM_017681	5.65121	3.96885e-07
THC2655396	THC2655396	5.65537	3.72154e-05
THC2656099	THC2656099	5.65943	6.17799e-05
LGI4	NM_139284	5.67556	9.76657e-08
FLJ21062	NM_001039706	5.67918	4.08501e-08
C21orf121	AK055167	5.68395	0.000167541
LRRC6	NM_012472	5.68497	7.65129e-08
GAS2L2	NM_139285	5.68896	2.76207e-08
THC2634909	THC2634909	5.69329	2.30438e-08
ETS2	NM_005239	5.70334	2.02877e-05
EEF1B2	NM_001959	5.70534	4.30274e-08
A_23_P16496	A_23_P16496	5.70685	4.80377e-08
THC2621210	THC2621210	5.71193	1.438e-06
AHR	NM_001621	5.71459	7.19725e-05
SOX2OT	BC041898	5.71902	3.747e-05
SPA17	NM_017425	5.73236	2.19306e-07
S100A10	NM_002966	5.73957	4.09993e-06
FLJ23577	NM_024867	5.74128	3.93409e-06
AF131813	AF131813	5.74428	0.000650815
KIAA1576	NM_020927	5.76983	1.54796e-08
ANXA1	NM_000700	5.77194	2.68727e-05
CYP4B1	NM_000779	5.77859	5.45831e-08
FBLN1	NM_006486	5.78541	8.93589e-09
RFX3	ENST00000382004	5.80282	8.02854e-05
ATP6V1A	NM_001690	5.82261	2.49415e-06
SCN2A2	NM_021007	5.82726	1.34617e-05
ENST00000329385	ENST00000329385	5.82803	1.47994e-09
CCL18	NM_002988	5.83585	0.000569695
AK1	NM_000476	5.83944	3.19199e-06
CR603437	CR603437	5.84387	9.93165e-07
FBP2	NM_003837	5.85481	0.00020569
C1QA	NM_015991	5.8577	6.59485e-08
CYP3A5	NM_000777	5.85972	5.74941e-06
LRRC44	NM_145258	5.86782	0.000125608
KIAA1407	NM_020817	5.87264	5.70491e-06
IQCG	NM_032263	5.87318	4.22818e-05
LRRIQ2	NM_024548	5.88195	0.000406978
THC2613186	THC2613186	5.88228	3.94744e-06
HSP90AA1	NM_005348	5.88449	1.25348e-05
SEPW1	NM_003009	5.89502	5.98911e-07
CR600638	CR600638	5.90186	5.62157e-06
LY6H	NM_002347	5.90616	4.14488e-06
MDFIC	NM_199072	5.90712	3.37032e-07
C18orf10	NM_015476	5.9088	2.06385e-08
GPR116	NM_015234	5.91081	5.46929e-08
FSIP1	NM_152597	5.92551	1.51049e-06
VIL2	NM_003379	5.93379	2.65645e-07
SLCO2B1	NM_007256	5.93427	3.99828e-07
THC2713226	THC2713226	5.93724	2.98771e-07
FGFR3	NM_000142	5.95394	2.33722e-07
PPIL6	NM_173672	5.95468	1.04126e-07
ATP10D	NM_020453	5.95816	0.000100547
PCDH21	NM_033100	5.95905	1.53203e-08
MSR1	NM_138715	5.96679	0.000121081
NEK11	NM_145910	5.97045	1.93657e-06
TEKT2	NM_014466	5.97467	5.56317e-09
A_32_P218707	A_32_P218707	5.97937	2.36662e-09
SLC37A2	NM_198277	5.97992	2.01133e-09
TUBAL3	NM_024803	5.986	1.88557e-07
THC2664068	THC2664068	5.9904	0.000163686
IL3RA	NM_002183	5.9976	1.1051e-07
C9orf116	NM_001048265	6.00915	1.76975e-08
AK7	NM_152327	6.01234	3.52167e-05
C10orf126	BC033839	6.01806	3.42129e-07
AK022045	AK022045	6.01938	7.11697e-05
GNA14	ENST00000341700	6.02897	1.81578e-07
CPXM2	NM_198148	6.03268	1.37879e-07
C10orf125	NM_198472	6.04163	7.39646e-08
LOC339778	AK091483	6.06097	6.41329e-09
RPGR	NM_001023582	6.08105	1.57962e-08
LOC730999	XM_001131389	6.08271	1.30469e-08
MGC2664	BC004968	6.1089	1.03078e-06
SLC7A4	NM_004173	6.11125	8.47416e-09
C8orf34	NM_052958	6.11487	3.86747e-06
SLC30A3	NM_003459	6.1221	1.98868e-08
FAM101B	NM_182705	6.12321	7.8166e-07
SPARC	NM_003118	6.13363	1.0737e-08
BC030993	BC030993	6.14061	9.53247e-06
THC2663167	THC2663167	6.15076	1.25463e-05
TM4SF1	NM_014220	6.16854	8.5197e-08
C1orf88	NM_181643	6.17032	1.22216e-07
EMCN	NM_016242	6.17744	1.29763e-07
AGBL2	NM_024783	6.19945	3.35842e-05
CDCP1	NM_178181	6.20683	3.25666e-06
A_32_P34167	A_32_P34167	6.2153	4.69178e-06
A_32_P147830	A_32_P147830	6.21543	4.5475e-07
LMO2	NM_005574	6.21591	3.50018e-07
RPA4	NM_013347	6.2171	6.78285e-05
AK026675	AK026675	6.22992	9.10645e-10
FAM107B	NM_031453	6.24641	3.76615e-08
A_32_P25838	A_32_P25838	6.25181	8.89027e-10
TREML4	NM_198153	6.25184	0.000351956
C8orf12	BC080558	6.25722	5.63004e-07
KLK10	NM_002776	6.26342	3.17189e-07
THC2717610	THC2717610	6.27091	1.3555e-07
TEK	NM_000459	6.27279	1.6187e-07
PTGER3	NM_198715	6.28262	8.3156e-05
ATP13A4	AL512736	6.30239	3.41021e-05
FLJ26850	NM_001001687	6.30773	5.38749e-05
KCTD17	NM_024681	6.31021	2.71809e-08
HIST1H1C	NM_005319	6.31097	4.42862e-08
NPC2	NM_006432	6.31134	4.50211e-07
FLI1	NM_002017	6.31269	8.80782e-08
SLC7A11	NM_014331	6.31701	4.32751e-06
ZNF592	NM_014630	6.32061	4.62536e-09
DPP6	NM_001039350	6.3224	0.000300649
BAIAP3	NM_003933	6.32245	4.1312e-05
AJ420487	AJ420487	6.33154	4.09566e-05
ELTD1	BC025721	6.33802	3.825e-07
LOC440570	AK093202	6.33979	1.48328e-08
SLC20A2	NM_006749	6.3502	1.73661e-09
SOX2	NM_003106	6.35347	0.000377493
GSTM3	NM_000849	6.35381	2.2262e-08
C8orf4	NM_020130	6.3551	1.10354e-06
NR2E1	NM_003269	6.36561	8.27869e-08
ENST00000368149	ENST00000368149	6.36608	3.06495e-07
ATP2B3	NM_021949	6.36836	1.77162e-07
FOXD2	NM_004474	6.36847	9.94885e-07
DNAI1	NM_012144	6.37359	1.17673e-07
GPR83	NM_016540	6.40651	1.7577e-07
TAF7L	NM_024885	6.42235	2.08236e-06
F13A1	NM_000129	6.42767	2.21733e-07
C11orf63	NM_199124	6.42889	7.03723e-10
KIAA0485	AB007954	6.4374	4.07035e-06
MGC26733	NM_144992	6.43754	1.34156e-06
C1QTNF5	NM_015645	6.44454	2.18332e-08
SIX1	NM_005982	6.44717	9.10071e-07
MUCDHL	NM_031264	6.44927	2.91647e-06
F13B	NM_001994	6.45338	2.39159e-07
C21orf96	AK024509	6.45339	1.81531e-08
THC2701970	THC2701970	6.46619	3.14891e-06
THC2696614	THC2696614	6.48797	2.63973e-08
ABCA13	NM_152701	6.48871	2.47495e-07
PTHR1	NM_000316	6.49094	8.9349e-08
ELL3	NM_025165	6.49728	3.75752e-06
BF213738	BF213738	6.5115	2.95211e-06
KCNF1	NM_002236	6.51461	1.09624e-05
PTGS1	NM_000962	6.52341	2.45029e-07
SH3KBP1	NM_001024666	6.55231	6.20183e-09
CAMK1D	NM_153498	6.55929	7.91519e-07
FLJ35834	NM_178827	6.57025	8.9312e-06
BC041996	BC041996	6.57312	7.2572e-05
C10orf79	NM_025145	6.57328	2.64412e-07
FMNL2	NM_052905	6.57931	1.4482e-08
TMEM88	NM_203411	6.58343	1.65126e-09
BVES	NM_147147	6.59201	2.08263e-09
MAK	NM_005906	6.59402	5.15337e-08
HIST1H2AD	NM_021065	6.59452	1.82799e-08
SLC5A5	NM_000453	6.61861	3.0252e-06
PLN	NM_002667	6.62984	0.000339811
FYB	NM_001465	6.63446	4.86287e-07
C6orf59	AK026765	6.63691	1.90498e-06
IFI30	NM_006332	6.63748	1.36863e-09
HIST1H2AC	ENST00000314088	6.65124	2.14714e-05
TUBB8	NM_177987	6.66096	1.10873e-06
THC2606976	THC2606976	6.69933	0.000282023
SIGLEC11	NM_052884	6.70389	2.73311e-07
BRUNOL4	XM_001128998	6.70662	7.54149e-08
INPP5D	NM_001017915	6.71621	3.68361e-07
HIST2H2AA4	NM_001040874	6.7233	2.14082e-08
A_32_P96154	A_32_P96154	6.74974	2.25891e-05
C6orf105	NM_032744	6.75153	6.26921e-07
CASKIN1	NM_020764	6.75762	3.03696e-10
MRAP	NM_178817	6.78956	0.000324913
STIM2	NM_020860	6.79582	1.49171e-08
TUBB3	NM_006086	6.80044	1.38937e-07
SAMHD1	NM_015474	6.80482	8.40769e-09
NETO2	NM_018092	6.83762	1.68976e-07
MNS1	NM_018365	6.84972	2.94838e-06
AK123757	AK123757	6.85306	1.79124e-06
COL14A1	NM_021110	6.85559	4.42862e-08
THC2703271	THC2703271	6.85699	2.46798e-05
ADRA2B	NM_000682	6.85758	0.000115421
THC2652836	THC2652836	6.86163	0.000181935
MAP3K15	NM_001001671	6.87223	1.46952e-06
DLEC1	NM_007335	6.88911	1.17947e-07
PLTP	NM_006227	6.89807	6.98623e-08
DMRT1	NM_021951	6.91357	2.73333e-09
KIAA1529	NM_020893	6.9147	4.60521e-09
PHLDA2	NM_003311	6.92366	6.01801e-05
FOXA3	NM_004497	6.95127	2.14472e-10
COLQ	NM_080538	6.98688	1.87031e-06
CSPG5	NM_006574	7.01573	1.54763e-07
MLC1	NM_015166	7.02431	1.56627e-08
A_23_P143676	A_23_P143676	7.02443	3.53343e-08
AIM1	NM_001624	7.04799	1.29315e-07
LOC200383	AL512706	7.0484	5.56147e-06
CCDC40	AK000760	7.04888	1.03893e-07
CD59	NM_203330	7.05404	1.2765e-08
WDR52	NM_018338	7.07203	1.18812e-06
MGC39715	NM_152628	7.08541	7.30575e-06
TLR7	NM_016562	7.09573	1.68329e-06
C6orf32	AB002384	7.10496	0.000167354
PROS1	NM_000313	7.15908	1.08305e-07
A_24_P929650	A_24_P929650	7.16269	7.58158e-06
THEM5	NM_182578	7.1638	5.75042e-08
AK130896	AK130896	7.1996	6.83159e-06
WDR66	NM_144668	7.22568	5.02436e-08
MYB	NM_005375	7.22741	6.36779e-06
WDR78	NM_024763	7.24058	3.13449e-07
CFH	NM_000186	7.26018	8.21961e-09
CPM	NM_001874	7.27656	1.89663e-05
IL3	NM_000588	7.27932	4.41497e-06
BC042986	BC042986	7.2824	5.45666e-07
C20orf28	NM_015417	7.28287	4.03384e-09
THC2705989	THC2705989	7.30707	9.73487e-08
A_32_P40673	A_32_P40673	7.31234	5.94546e-06
BC026359	BC026359	7.34507	2.20651e-09
CUTL2	NM_015267	7.36891	3.5996e-07
KIAA0828	NM_015328	7.3724	4.43711e-07
TMEM117	NM_032256	7.37306	4.69583e-05
AK097166	AK097166	7.38427	1.42684e-08
GPR84	NM_020370	7.38924	1.1875e-05
FNDC5	NM_153756	7.41996	5.55388e-09
SPARCL1	NM_004684	7.42392	0.000479998
DKFZp434K191	NM_001029950	7.44376	5.4672e-07
HCK	NM_002110	7.45244	6.0919e-07
IDH2	NM_002168	7.45609	2.41132e-05
LECT1	NM_007015	7.4581	1.92732e-08
SATB2	NM_015265	7.4656	6.92672e-08
A_32_P69639	A_32_P69639	7.46853	2.12702e-06
DNAH7	NM_018897	7.52084	6.40628e-08
C1orf106	NM_018265	7.52836	6.0919e-07
AF088007	AF088007	7.52958	2.39629e-09
SNTB1	AF028828	7.53495	1.1888e-05
THC2678045	THC2678045	7.5579	3.54268e-08
C16orf30	NM_024600	7.60045	3.38718e-08
MARK1	NM_018650	7.63385	1.47192e-08
LOC285141	ENST00000375280	7.66631	5.54593e-09
A_32_P197393	A_32_P197393	7.67647	3.4223e-07
IGFBP7	NM_001553	7.68303	3.0974e-05
KIF9	NM_022342	7.69022	7.75424e-08
LPAAT-THETA	NM_032717	7.73844	9.95354e-07
SPATA17	NM_138796	7.74117	6.08881e-06
TFCP2L1	NM_014553	7.74829	4.73126e-06
LMCD1	NM_014583	7.7725	3.52117e-07
KCNMA1	NM_002247	7.78085	3.41164e-06
LOC402117	ENST00000312504	7.78272	2.65081e-07
AL133118	AL133118	7.78628	5.26955e-07
COL5A3	NM_015719	7.8308	1.74536e-08
THC2676139	THC2676139	7.83462	3.24402e-06
OGN	NM_033014	7.84265	0.000320218
TUBA6	NM_032704	7.86081	2.14082e-08
ARL13B	NM_182896	7.86804	2.22e-06
PRG1	NM_002727	7.87471	2.79035e-08
FLJ25439	BC032871	7.87589	3.04e-08
ITGB8	NM_002214	7.87836	2.82693e-07
ARHGAP4	NM_001666	7.8849	4.52504e-08
PLEKHA6	NM_014935	7.93396	8.32646e-10
AK124281	AK124281	7.94139	3.22439e-10
DMRT3	NM_021240	8.00688	5.43322e-05
C16orf50	NM_032269	8.00698	3.59336e-05
THC2747169	THC2747169	8.01348	3.91339e-09
A_24_P918875	A_24_P918875	8.0251	0.000403925
LILRB3	NM_006864	8.02538	8.9906e-07
THC2545097	THC2545097	8.02919	3.87616e-07
SATB1	NM_002971	8.03638	2.99899e-07
PLK2	NM_006622	8.04199	2.14093e-07
GATA6	NM_005257	8.05044	1.30873e-05
LHX6	NM_014368	8.07459	1.08641e-07
TEGT	NM_003217	8.09304	7.88103e-06
A_24_P341616	A_24_P341616	8.11279	2.92673e-10
C1orf158	NM_152290	8.14028	1.25524e-09
THC2674391	THC2674391	8.15406	2.45351e-05
KALRN	NM_001024660	8.15874	1.21335e-09
AK097371	AK097371	8.16546	7.09793e-08
PTHLH	ENST00000354417	8.17499	2.21033e-06
PRKCQ	NM_006257	8.24246	2.86796e-06
DNAH11	NM_003777	8.25221	9.4407e-08
NPR3	NM_000908	8.25355	1.41895e-07
FLJ42875	AL833006	8.34498	4.76571e-08
CCDC3	NM_031455	8.37946	1.71351e-08
DLC1	NM_182643	8.38559	6.74431e-09
A_24_P715104	A_24_P715104	8.42942	1.20262e-10
LSAMP	NM_002338	8.43661	6.32864e-10
THC2742743	THC2742743	8.43706	0.000200643
THC2512148	THC2512148	8.45803	1.19178e-07
CCDC11	NM_145020	8.46482	3.36699e-06
CD93	NM_012072	8.46657	5.51661e-08
FAM74A4	AK127145	8.47898	4.64982e-10
CD34	NM_001773	8.48031	1.09912e-07
SULF2	NM_018837	8.49373	1.97171e-07
UHRF1	NM_013282	8.54538	3.84916e-07
KIAA1713	AB051500	8.54683	2.84784e-07
CGI-38	NM_016140	8.56165	1.1408e-05
LRRC46	NM_033413	8.59992	1.26045e-06
RGS22	NM_015668	8.60334	5.77628e-08
FLJ23834	NM_152750	8.60448	3.04791e-09
KLF2	NM_016270	8.61955	4.19523e-07
FN1	NM_212482	8.62332	1.5991e-06
MICAL2	NM_014632	8.63025	1.67938e-07
SOX5	NM_152989	8.67153	6.88963e-07
THC2642694	THC2642694	8.80202	1.54447e-05
KLK7	NM_005046	8.8067	1.16002e-05
KCNN2	NM_021614	8.87596	1.66389e-05
SPATA18	NM_145263	8.8777	4.77391e-08
EPS8	NM_004447	8.87983	2.71886e-08
ELMOD1	NM_018712	8.88943	9.46176e-08
LOC146177	AY360464	8.89379	3.56451e-10
CACNA1I	NM_021096	8.90127	1.85033e-09
C1orf92	NM_144702	8.90901	8.40769e-09
FRMD3	NM_174938	8.91982	3.54081e-05
LAG3	NM_002286	8.92426	5.50249e-09
LRRN6C	NM_152570	8.92594	7.99288e-07
KIAA1189	NM_020711	8.94544	2.2262e-08
DCN	NM_001920	8.9602	1.17947e-07
C4orf31	NM_024574	8.97128	1.7498e-06
ASAM	NM_024769	8.9843	3.55517e-07
ZNF467	NM_207336	8.99632	8.72358e-11
TUBB6	NM_032525	9.05579	5.2944e-08
COL17A1	NM_000494	9.06609	1.42695e-07
SH3GL3	NM_003027	9.08476	6.759e-07
SLC16A7	NM_004731	9.08536	1.71789e-05
POPDC3	NM_022361	9.15494	2.26363e-08
LOC85391	NR_003125	9.1685	4.57779e-06
CDH12	NM_004061	9.27743	4.72114e-08
AL049990	AL049990	9.28145	3.1837e-07
CRISP2	NM_003296	9.29725	8.23815e-06
COCH	NM_004086	9.37954	5.1306e-05
CDH3	NM_001793	9.39562	5.83772e-08
GPR155	NM_001033045	9.40412	1.68811e-08
BTG4	NM_017589	9.42535	7.34492e-06
AK091914	AK091914	9.42578	9.81779e-07
FAT	NM_005245	9.43969	3.1102e-10
WBSCR17	NM_022479	9.45264	5.05442e-08
CLEC2B	NM_005127	9.47336	5.42241e-06
ATP2B2	NM_001001331	9.48239	3.3989e-11
SLC4A2	NM_003040	9.49832	2.06441e-07
LOC222967	NM_173565	9.55458	1.34001e-07
SELE	NM_000450	9.56371	1.81022e-05
RBP1	NM_002899	9.59538	3.11815e-08
RP11-175D17.5	NM_001045476	9.63815	2.19855e-08
COLEC11	NM_199235	9.64855	2.97941e-08
C4orf22	NM_152770	9.68267	3.76271e-06
CDKN2B	NM_078487	9.72977	1.27587e-07
IGSF10	NM_178822	9.73231	1.36918e-06
MERTK	U08023	9.73545	1.31716e-08
KCNE1	NM_000219	9.75722	8.90434e-09
ATRNL1	NM_207303	9.77043	1.51307e-05
SULT1E1	NM_005420	9.84525	6.57868e-05
AK026750	AK026750	9.96866	8.9349e-08
CDKN2A	NM_058197	9.97513	1.11468e-09
BG216229	BG216229	9.99848	1.18812e-06
FLJ36032	AK093351	10.013	5.52832e-05
LOC641518	BC020624	10.0308	4.11119e-09
SHANK2	NM_012309	10.0382	5.55388e-09
LOC129881	ENST00000284676	10.1461	2.19306e-07
TUBB2C	NM_006088	10.1483	7.59914e-07
TBX15	NM_152380	10.1567	2.93281e-07
ME2	NM_002396	10.1978	1.49128e-08
ENPEP	NM_001977	10.2876	3.25761e-10
MSX1	NM_002448	10.2952	1.40552e-06
SLC12A2	NM_001046	10.3445	4.40521e-10
ATP1B1	NM_001677	10.3734	6.12673e-06
LBX1	NM_006562	10.3892	1.90919e-11
CCDC81	NM_021827	10.4074	4.52154e-08
CCDC60	NM_178499	10.4494	5.516e-07
THC2663555	THC2663555	10.4643	1.63827e-06
SOSTDC1	NM_015464	10.4651	0.000543369
SPECC1	NM_001033553	10.4839	3.21117e-07
A_32_P82179	A_32_P82179	10.6391	4.97085e-07
LOC730683	XM_001126777	10.6768	9.8023e-07
EFHC2	NM_025184	10.6798	5.78853e-08
LOC729170	XM_001129548	10.7652	5.31265e-10
BG542103	BG542103	10.7719	2.22e-06
LOC439949	AY007155	10.7801	2.6056e-10
SERPINF1	NM_002615	10.8043	1.26637e-05
FLJ40113	NR_003246	10.8341	2.16874e-07
BCAM	NM_005581	10.8703	0.000909368
LRRC18	NM_001006939	10.8756	1.11468e-09
EYA1	NM_000503	10.922	4.22677e-08
Y10152	Y10152	10.9388	6.92132e-09
PGF	NM_002632	10.9995	3.04433e-06
ADAM23	NM_003812	11.0135	4.78726e-12
AK092715	AK092715	11.0578	3.23433e-07
C9orf18	NM_198469	11.0697	2.83572e-08
HYDIN	NM_032821	11.091	2.10616e-10
FAM92B	NM_198491	11.1075	2.45029e-07
LOC388494	CR593500	11.1367	1.34305e-10
A_24_P399341	A_24_P399341	11.1524	1.29965e-08
SLCO1A2	NM_005075	11.2092	6.90275e-08
A_32_P63630	A_32_P63630	11.2156	1.57962e-08
HPGD	NM_000860	11.2241	2.48567e-10
KCNH2	NM_000238	11.253	4.99183e-07
SYTL4	NM_080737	11.2931	1.03623e-07
PRDM16	NM_022114	11.2994	4.72526e-09
RGS5	NM_003617	11.3231	1.02127e-09
SFRP1	NM_003012	11.3264	5.70979e-05
M31157	M31157	11.3435	7.37593e-07
DNAI2	AJ295276	11.3622	6.43369e-07
FANK1	NM_145235	11.3947	1.74441e-09
C5orf23	NM_024563	11.4624	1.87263e-07
EPHA8	NM_020526	11.496	7.48744e-07
C21orf62	NM_019596	11.4971	1.88045e-06
CEND1	NM_016564	11.5303	1.37865e-08
SLFN13	NM_144682	11.5457	8.75681e-08
PLVAP	NM_031310	11.5625	5.42904e-09
SOD3	NM_003102	11.602	8.91135e-09
LOC731600	XM_001130195	11.626	9.18779e-11
YSK4	NM_025052	11.6615	2.83813e-06
THC2652053	THC2652053	11.6705	4.11119e-09
C7	NM_000587	11.6851	9.36663e-08
ITGA8	NM_003638	11.7408	1.70105e-06
A2M	NM_000014	11.7799	1.58854e-08
ABHD2	NM_007011	11.788	2.97941e-08
CTXN3	NM_001048252	11.8332	1.07802e-07
MYH7	NM_000257	11.875	1.66003e-08
IGFBP2	NM_000597	11.9389	5.16884e-10
AK096778	AK096778	12.0062	1.57962e-08
FHAD1	AK093883	12.0723	1.92423e-06
KIAA1257	BC031632	12.0859	3.81734e-07
CFHR3	NM_021023	12.1464	4.40505e-07
THC2667666	THC2667666	12.1779	7.21832e-11
APOD	NM_001647	12.4296	3.0069e-08
EPAS1	NM_001430	12.4462	2.12853e-06
THC2608422	THC2608422	12.4678	6.74681e-08
A_24_P272515	A_24_P272515	12.4909	2.87163e-10
WDR49	NM_178824	12.5431	3.59545e-09
HOP	NM_139211	12.5998	9.73487e-08
KISS1R	NM_032551	12.6276	1.41864e-10
HS3ST3A1	NM_006042	12.6452	4.35157e-09
THC2699065	THC2699065	12.7108	3.87886e-05
ENST00000319327	ENST00000319327	12.7603	1.14352e-09
ARSE	NM_000047	12.8103	3.03696e-10
C17orf72	BC045676	12.8609	2.93281e-07
CCDC108	AK123235	12.8728	1.53351e-07
C6orf118	NM_144980	12.907	1.50604e-07
KIAA1751	AB051538	12.9382	4.28573e-09
C3orf16	AK027233	13.0231	3.85246e-07
A_32_P119949	A_32_P119949	13.0353	5.10489e-10
ST6GALNAC3	NM_152996	13.0526	6.90993e-09
MATN3	NM_002381	13.1928	2.28805e-06
ZMYND10	NM_015896	13.2709	1.02832e-09
LRRIQ1	NM_032165	13.4121	1.84234e-07
TSGA2	NM_080860	13.4949	7.21832e-11
WFIKKN2	NM_175575	13.6941	5.66563e-05
FA2H	NM_024306	13.8096	1.79221e-09
AK090670	AK090670	13.8194	5.516e-07
C6orf165	ENST00000369562	13.8864	5.77256e-08
TXNDC6	NM_178130	13.8948	4.86813e-09
XYLT1	NM_022166	13.9028	3.88392e-09
IGF2	NM_000612	13.9298	2.15416e-10
C5AR1	NM_001736	13.9632	1.08801e-05
LOC152573	BC012029	13.9662	2.06249e-07
CCDC39	AL122120	13.9957	5.77008e-08
BRCA2	NM_000059	13.9972	2.65523e-06
CA12	AK000158	14.0842	8.82708e-09
RYR3	NM_001036	14.324	4.84854e-07
PRSS12	NM_003619	14.4228	1.20185e-10
ENST00000379884	ENST00000379884	14.4556	3.72336e-08
A_32_P159706	A_32_P159706	14.5548	1.51575e-07
PEG3	NM_006210	14.5653	6.27766e-07
AK091573	AK091573	14.6518	1.49171e-08
BF337308	BF337308	14.7391	4.90109e-07
SERPIND1	NM_000185	14.779	6.26924e-12
ACTN2	NM_001103	14.8226	3.42989e-09
THC2649152	THC2649152	14.839	3.34768e-06
LEPR	NM_001003679	14.8685	2.0211e-09
TMEM45B	NM_138788	14.8738	8.02767e-09
LOC283454	AK094730	14.8939	1.58572e-08
C1orf192	NM_001013625	15.0191	4.15284e-11
ATP4B	NM_000705	15.068	1.06282e-08
AK124882	AK124882	15.1116	6.75644e-08
GJB6	NM_006783	15.1408	6.29122e-09
CCDC37	NM_182628	15.1694	1.05775e-09
C11orf16	NM_020643	15.2122	6.99547e-10
MGC33657	NM_001029996	15.2521	8.44526e-09
BE004814	BE004814	15.286	4.08659e-09
FCN3	NM_003665	15.5027	2.11057e-08
SERPINI2	NM_006217	15.6209	1.90064e-09
C4orf18	NM_016613	15.6553	1.4482e-08
SPINK2	NM_021114	16.0423	3.52156e-10
DKFZP434P211	AL117401	16.2042	8.3764e-08
GALNT5	NM_014568	16.2124	1.93239e-07
BM768581	BM768581	16.2444	3.04262e-11
THC2631965	THC2631965	16.3544	1.34345e-08
ITIH2	NM_002216	16.3916	6.90116e-08
THC2669878	THC2669878	16.4233	1.56906e-09
LOC728449	ENST00000335083	16.4665	3.3989e-11
C10orf63	NM_145010	16.4869	6.39631e-08
TGFBI	NM_000358	16.5165	3.95234e-07
PDK4	NM_002612	16.67	6.1599e-05
RSHL3	NM_001010892	16.7782	2.26363e-08
C20orf85	NM_178456	17.1338	2.10765e-10
GALNT11	NM_022087	17.1472	2.53405e-09
LOC440585	ENST00000335282	17.2294	1.54651e-10
EPHA4	NM_004438	17.2568	1.60038e-07
C9orf24	NM_032596	17.299	7.23355e-12
SLC39A12	NM_152725	17.4123	2.56188e-07
DYDC2	NM_032372	17.4206	4.59934e-07
CCDC65	NM_033124	17.5301	2.79381e-06
ENST00000372493	ENST00000372493	17.6201	9.72431e-08
ENST00000327788	ENST00000327788	17.7031	1.90442e-06
FAM19A5	NM_015381	17.7465	7.6012e-10
NTRK2	NM_001007097	17.8481	3.52545e-07
ENST00000382878	ENST00000382878	17.8622	1.08864e-12
LIPH	NM_139248	18.0446	8.93118e-11
COL15A1	NM_001855	18.0657	1.58049e-11
LOC387763	ENST00000339446	18.1219	1.66443e-07
C6orf58	NM_001010905	18.2169	4.12664e-08
CDH1	NM_004360	18.2518	2.90629e-11
TEX11	NM_001003811	18.4488	2.93284e-10
CCNA1	NM_003914	18.571	6.26921e-07
RAMP1	NM_005855	18.5905	8.16946e-08
FAM19A1	NM_213609	19.2045	4.46387e-05
THC2611277	THC2611277	19.2263	1.07871e-07
THC2651023	THC2651023	19.5175	3.41352e-08
LRRC50	NM_178452	19.6043	1.03893e-07
FLJ23152	AK026805	19.9186	1.36004e-10
THC2656519	THC2656519	19.9775	8.7063e-09
LOC165186	ENST00000379557	19.9904	1.13164e-09
C9orf117	NM_001012502	20.0164	4.81422e-10
A_32_P101195	A_32_P101195	20.2223	4.41081e-11
LOC439951	BC037281	20.233	8.78199e-12
MS4A8B	NM_031457	20.2746	2.26017e-09
C10orf67	NM_153714	20.2895	1.55988e-11
THC2634862	THC2634862	20.3224	1.85322e-10
C6orf117	NM_138409	20.3361	4.84751e-10
DNAH9	NM_001372	20.3917	4.94621e-10
SHC1	NM_183001	20.4539	1.02513e-10
ROPN1L	NM_031916	20.5106	1.0737e-08
PRKCA	NM_002737	20.6472	1.16627e-12
TMEM27	NM_020665	20.8719	1.20771e-09
BMP6	NM_001718	20.9148	3.12505e-07
TCF21	NM_003206	21.5317	4.21634e-08
CLDN5	NM_003277	21.5419	7.6012e-10
C8orf79	NM_001039462	21.6248	1.62763e-10
LOC340286	AK124132	21.8396	2.49713e-10
THC2604598	THC2604598	21.8454	3.15693e-09
A_32_P102581	A_32_P102581	22.4333	1.66134e-11
GNG2	NM_053064	22.7003	6.27805e-11
SCGB3A1	NM_052863	22.7191	7.79339e-12
CNGA3	NM_001298	22.836	5.7965e-11
TRPV4	NM_147204	23.0013	2.90629e-11
A_32_P166653	A_32_P166653	23.3445	1.45137e-10
MICALCL	NM_032867	23.5093	1.12156e-07
SNFT	NM_018664	23.6844	1.58049e-11
KRT5	NM_000424	24.1405	2.07455e-11
WDR16	NM_145054	24.3685	8.27869e-10
SOX9	NM_000346	24.371	9.68735e-12
ART3	NM_001179	24.3777	5.49552e-06
SYTL3	NM_001009991	24.4744	1.32366e-08
CCDC19	NM_012337	24.4817	8.5197e-08
A_32_P142195	A_32_P142195	24.5579	4.06259e-12
ENST00000369945	ENST00000369945	24.9338	8.92923e-12
HYAL1	NM_007312	24.9562	4.05762e-11
GLRB	NM_000824	25.1436	6.74431e-09
LEF1	NM_016269	25.2375	1.80362e-09
FHIT	NM_002012	25.285	1.29762e-08
AK002005	AK002005	25.3589	3.13712e-06
C15orf26	NM_173528	25.3608	1.19934e-09
AA854066	AA854066	25.5677	7.66376e-07
FOXJ1	NM_001454	26.3269	6.58576e-11
TRPC6	NM_004621	26.3888	5.94478e-07
AJ252276	AJ252276	26.5358	4.09091e-10
CAPSL	NM_144647	26.8151	2.22655e-11
FXYD1	NM_005031	26.9524	7.21832e-11
SLC30A10	NM_018713	27.0339	4.0925e-08
FLJ22655	NM_024730	27.0606	1.18537e-07
LOC400891	NM_001013675	27.3009	8.97221e-09
KCNK1	NM_002245	27.4438	7.06774e-08
C20orf26	NM_015585	27.4522	1.81803e-10
PRND	NM_012409	27.6689	9.97959e-12
FABP5	NM_001444	28.6486	1.41574e-11
THC2671679	THC2671679	28.6835	4.01395e-12
ENST00000323355	ENST00000323355	28.9661	3.60326e-11
SLCO1B3	NM_019844	29.0016	4.68559e-11
AKAP14	NM_178813	29.5508	2.02687e-09
C9orf135	NM_001010940	29.9153	2.98327e-06
CXorf41	NM_173494	30.3162	5.8496e-09
C2orf40	NM_032411	30.5265	4.04346e-07
PLA1A	NM_015900	30.5701	9.34307e-14
RIBC2	NM_015653	30.7979	1.77375e-12
TEKT1	NM_053285	31.31	1.78435e-08
P2RY14	NM_014879	33.1209	0.000785703
SMOC2	NM_022138	33.813	1.06412e-11
HTR2C	NM_000868	33.8513	4.77391e-08
GJB2	NM_004004	35.09	1.23678e-07
BC122546	BC122546	35.4471	9.48481e-12
WDR69	NM_178821	35.4544	7.71442e-08
LOC136288	ENST00000348904	35.6522	2.81265e-08
PRLR	NM_000949	35.6726	1.95692e-11
CD24	L33930	35.9458	3.97129e-12
LOC643037	XM_926406	36.7316	2.22048e-08
CDCA7	NM_031942	36.7691	1.30622e-08
C6orf103	AK026774	37.294	8.89027e-10
UNG2	NM_021147	37.8452	1.09583e-13
GPR1	NM_005279	38.3358	3.22439e-10
WDR63	NM_145172	39.3775	2.09054e-11
C6orf97	NM_025059	40.9557	5.62615e-09
FLJ46266	NM_207430	42.4964	4.41081e-11
TCTEX1D1	NM_152665	42.8232	1.0209e-09
LUM	NM_002345	42.9848	6.58576e-11
ENST00000337025	ENST00000337025	43.4397	9.27438e-12
SULF1	NM_015170	45.3605	1.81098e-11
VGLL3	NM_016206	45.797	1.29652e-09
GDPD2	NM_017711	46.2879	7.70808e-11
A_32_P71864	A_32_P71864	47.6461	2.0211e-09
KIAA1199	NM_018689	47.8981	1.10303e-12
CLIC6	NM_053277	49.6644	2.07455e-11
C2orf39	NM_145038	50.6145	2.08883e-12
FABP4	NM_001442	52.4135	8.89027e-10
POLE	AF128542	54.2871	4.23527e-09
HRK	NM_003806	54.6403	8.93118e-11
GRM8	NM_000845	54.9272	5.37925e-10
THC2657259	THC2657259	54.9547	6.27802e-11
AIM2	NM_004833	55.5596	9.10542e-13
BUB1B	NM_001211	59.2372	7.40026e-08
SPAG8	NM_172312	62.8539	1.47256e-10
NAT8L	NM_178557	69.8866	5.20117e-10
KCNA5	NM_002234	70.388	1.97438e-11
FLJ23049	NM_024687	71.7798	3.49418e-12
SLC4A10	NM_022058	73.1169	9.41624e-10
C13orf26	NM_152325	77.5001	1.12621e-12
KIAA1456	NM_020844	77.5857	2.08883e-12
DNER	NM_139072	82.5882	2.07945e-12
THC2741529	THC2741529	82.818	1.86354e-09
EFCAB1	NM_024593	88.1373	4.37901e-13
FAM81B	NM_152548	90.548	2.08023e-11
IL13RA2	NM_000640	97.5471	4.58585e-12
KLK11	NM_144947	127.672	1.47454e-14
SLCO1C1	NM_017435	133.973	1.95692e-11
SPAG6	NM_012443	171.497	2.74058e-11
KL	NM_153683	191.719	4.52695e-10
ARMC3	NM_173081	196.691	7.12415e-13
W60781	W60781	390.764	4.64909e-09
SLC24A4	NM_153646	425.06	3.48961e-14
TTR	NM_000371	4307.47	2.38258e-12
