# Supplementary material for: Gene expression-based comparison of the human secretory neuroepithelia of the brain choroid plexus and the ocular ciliary body: potential implications for glaucoma
Source: Fluids Barriers CNS. 2014 Jan 29;11:2. doi: 10.1186/2045-8118-11-2 (PMC3909915; doi:10.1186/2045-8118-11-2)
Supplement: Additional file 2 — Total list of genes expressed significantly higher in NPE compared to CPE. Selection criteria were a fold change > 5 and p-value < 0.001. [file 2045-8118-11-2-S2.xlsx]

## Sheet: Sheet1
GeneName	SystematicName	FC	p-value
CCL28	NM_148672	5.01122	9.931e-08
C20orf39	NM_024893	5.01392	4.65236e-06
MFAP4	NM_002404	5.01634	1.51348e-05
COL27A1	NM_032888	5.02268	3.88384e-07
BNC1	NM_001717	5.04397	0.000340325
THC2509970	THC2509970	5.04678	6.63977e-05
LTBP2	NM_000428	5.05861	4.14443e-08
TRIM59	NM_173084	5.07298	1.70015e-07
RND3	NM_005168	5.07784	3.43085e-05
RAB9B	ENST00000243298	5.08271	3.8597e-07
FBXW10	NM_031456	5.08429	0.000678636
BE893137	BE893137	5.09028	9.92277e-08
THC2556204	THC2556204	5.09835	2.93206e-05
ANK3	NM_020987	5.1009	1.88557e-07
ZIC3	NM_003413	5.10333	2.47612e-08
SLC22A6	NM_153277	5.10622	1.04661e-05
DPYD	NM_000110	5.11146	3.72336e-08
TMEM171	NM_173490	5.13041	5.26262e-05
TLL2	NM_012465	5.13505	1.53351e-07
TMEM37	NM_183240	5.14706	9.52292e-09
THC2665223	THC2665223	5.16127	3.29939e-08
DLL3	NM_203486	5.1617	4.07701e-08
INHBA	NM_002192	5.16971	2.77441e-05
H40632	H40632	5.1777	2.48889e-05
GALM	NM_138801	5.18378	2.59416e-05
HTR2A	NM_000621	5.1842	5.53115e-05
SLCO4C1	NM_180991	5.1894	4.21638e-05
A_32_P25065	A_32_P25065	5.19014	1.62042e-07
SELP	NM_003005	5.19052	5.53115e-05
CHD7	NM_017780	5.19907	3.78657e-07
CRISPLD2	NM_031476	5.20491	8.30402e-06
ENST00000334770	ENST00000334770	5.21643	2.38935e-07
THC2669092	THC2669092	5.21716	1.4802e-05
BX538051	BX538051	5.23206	4.63977e-06
CFB	NM_001710	5.23242	7.23373e-08
GPX3	NM_002084	5.23491	3.68487e-05
CCBE1	NM_133459	5.24229	9.88851e-05
MLSTD1	NM_018099	5.24548	1.76419e-07
BC037919	BC037919	5.25646	0.00014976
IL17D	NM_138284	5.28068	8.05029e-08
SKIP	NM_030623	5.281	0.000502436
NCAM2	ENST00000284894	5.29418	2.9264e-06
MSX2P	NR_002307	5.29451	1.07795e-07
C20orf74	AB033098	5.29465	5.90666e-10
AK096674	AK096674	5.30385	1.60031e-05
A_24_P943986	A_24_P943986	5.3042	9.61877e-05
NAT1	NM_000662	5.30989	2.43753e-06
BF475893	BF475893	5.3208	0.000343811
PLA2G3	NM_015715	5.32172	0.000782523
CGREF1	NM_006569	5.33687	1.24709e-07
SCRL	ENST00000270642	5.34778	2.071e-06
POLQ	NM_199420	5.36995	1.43267e-05
ENST00000315302	ENST00000315302	5.37476	2.57816e-05
HES1	NM_005524	5.3774	0.00013452
C20orf58	NM_152864	5.37742	5.78144e-08
THC2530793	THC2530793	5.38843	0.000762492
AL562818	AL562818	5.40122	0.000400379
THC2671575	THC2671575	5.40313	1.57858e-06
SORCS2	NM_020777	5.41122	7.6478e-07
AI541080	AI541080	5.41472	9.66775e-06
EAF2	NM_018456	5.42825	1.11554e-07
MGLL	NM_007283	5.42913	4.30777e-07
ADAM12	NM_003474	5.43591	7.28971e-07
GRIN2C	NM_000835	5.44226	4.1813e-09
SOX4	NM_003107	5.45148	3.96975e-09
GLRA2	NM_002063	5.45225	3.89075e-06
CR596712	CR596712	5.45806	1.35094e-08
ENST00000375284	ENST00000375284	5.46174	4.77061e-08
CYBRD1	NM_024843	5.47113	3.94685e-07
AI873070	AI873070	5.47687	3.25011e-06
E2F8	NM_024680	5.49181	5.25031e-05
THC2660361	THC2660361	5.49505	2.42401e-06
THC2708669	THC2708669	5.49849	0.000571286
NUDT4	NM_199040	5.50796	1.9889e-05
SPERT	NM_152719	5.51208	8.08468e-07
TSPAN1	NM_005727	5.51396	3.59955e-08
AW771919	AW771919	5.52938	3.19076e-06
ENST00000383748	ENST00000383748	5.53272	6.75487e-05
ENPP1	NM_006208	5.5395	7.31107e-06
PALLD	NM_016081	5.55057	1.58648e-06
FABP3	NM_004102	5.56224	1.04798e-08
BC084557	BC084557	5.56905	1.77063e-10
CIB4	NM_001029881	5.57018	0.000204129
PSD4	NM_012455	5.58437	2.06264e-07
ADCYAP1	NM_001117	5.59573	0.000409572
THC2718499	THC2718499	5.62481	2.64624e-06
AK092508	AK092508	5.63697	5.23796e-09
LOC643594	XM_926898	5.63928	1.54492e-06
THC2668193	THC2668193	5.64181	3.4512e-08
ADH6	BX647987	5.65818	5.31427e-08
PON3	NM_000940	5.66397	1.9756e-06
TMEM20	ENST00000371408	5.6654	3.68487e-05
AK093691	AK093691	5.67504	1.5895e-05
LOC728215	L10374	5.67741	0.000218457
FGFR1	NM_023110	5.68552	3.8474e-07
LOC283143	AK090602	5.69853	3.87304e-07
AOX1	NM_001159	5.70096	3.3193e-06
PSCDBP	NM_004288	5.70123	3.94744e-06
TMEM51	NM_018022	5.71051	1.58949e-08
SLC38A1	NM_030674	5.71698	9.93165e-07
CNGB3	NM_019098	5.7361	3.10599e-05
PLEKHK1	NM_145307	5.7447	1.38313e-07
BCL6	NM_138931	5.76569	2.09181e-05
MAMDC2	NM_153267	5.77024	4.57779e-06
BU561429	BU561429	5.80985	1.31825e-08
MARCH1	NM_017923	5.82106	9.00507e-06
CR749704	CR749704	5.82758	1.59091e-06
BM973227	BM973227	5.84989	0.000157939
FGF14	NM_175929	5.86284	0.000281978
SEMA6A	NM_020796	5.86481	2.58578e-05
DA422275	DA422275	5.89636	2.65397e-07
PRPS2	NM_001039091	5.89867	3.5996e-07
AK124080	AK124080	5.94511	3.4512e-08
IL1RAPL1	NM_014271	5.95151	1.87535e-07
MGC34824	NM_173652	5.96083	1.0737e-08
HLF	NM_002126	5.9684	5.99638e-07
SORCS1	NM_052918	5.97955	1.4482e-08
OTX1	NM_014562	6.00329	1.10611e-07
SCD5	NM_001037582	6.00929	1.29762e-08
AA663883	AA663883	6.01603	0.000523069
EFNA5	ENST00000379748	6.01851	1.23277e-08
BC030083	BC030083	6.04838	1.86548e-06
CHRNA3	NM_000743	6.05486	1.9756e-06
LOC644662	XM_933903	6.05902	5.14275e-06
PPARG	NM_138711	6.06177	7.73444e-09
SLC19A3	NM_025243	6.06579	1.08678e-06
C1orf167	AL834308	6.0726	1.53126e-06
HMX1	NM_018942	6.07514	7.62775e-09
C3orf52	NM_024616	6.0878	2.15467e-06
BC015977	BC015977	6.09494	3.95382e-07
A_24_P315405	A_24_P315405	6.10051	1.82248e-08
AI824599	AI824599	6.11313	6.47393e-05
THC2586959	THC2586959	6.123	1.44417e-06
LRRN3	NM_018334	6.13173	1.06831e-06
A_24_P913576	A_24_P913576	6.15821	2.43503e-06
AK124396	AK124396	6.17195	2.30215e-05
ANKS1B	NM_181670	6.18039	0.000131658
CA10	NM_020178	6.18422	1.23484e-07
SOX3	NM_005634	6.18917	7.78501e-06
LRRC3B	NM_052953	6.21066	0.000124104
CR610169	CR610169	6.23693	3.17763e-06
FMN2	NM_020066	6.24256	0.000227395
NEBL	NM_006393	6.24894	1.35526e-06
DIRAS3	NM_004675	6.29083	1.03893e-07
THC2505541	THC2505541	6.34015	1.90732e-05
MXRA5	NM_015419	6.34366	1.10354e-06
PAMCI	NM_005447	6.34515	1.16991e-06
TNFSF4	NM_003326	6.35132	3.73627e-08
PAP2D	NM_001010861	6.35254	3.5876e-06
BDH2	NM_020139	6.35591	6.47267e-08
HPSE2	NM_021828	6.36175	2.41211e-08
THC2655926	THC2655926	6.36253	3.72094e-10
EGF	NM_001963	6.36452	5.02436e-08
LRRC4C	NM_020929	6.37215	1.70344e-09
GPR124	NM_032777	6.38489	1.13955e-07
MSX2	NM_002449	6.38577	3.55351e-06
BAI3	NM_001704	6.38979	1.82305e-08
AW589254	AW589254	6.39902	0.000398887
ADRA1B	NM_000679	6.40796	3.96935e-06
MYO3B	NM_138995	6.43087	4.18109e-08
GSH2	NM_133267	6.44343	9.02821e-07
BX375060	BX375060	6.44596	3.97412e-07
THC2743390	THC2743390	6.447	7.03693e-08
MEGF11	NM_032445	6.44884	3.36576e-08
C18orf1	AK023474	6.46589	1.0829e-05
LOC138046	NM_173848	6.47465	3.17189e-07
BC042853	BC042853	6.478	1.22721e-07
THC2645398	THC2645398	6.482	1.51767e-06
A_24_P174353	A_24_P174353	6.52397	0.000221096
THC2678195	THC2678195	6.54265	6.10582e-05
PLCG2	NM_002661	6.59261	3.59545e-09
KIAA1622	NM_058237	6.5971	1.98357e-05
AK021689	AK021689	6.60283	2.10916e-06
JAKMIP1	NM_144720	6.60746	2.06264e-07
RNF150	NM_020724	6.61865	5.8811e-08
PDE4B	NM_001037341	6.62443	1.59829e-07
LOC254848	BC014113	6.62928	1.31812e-06
SNX10	NM_013322	6.66238	7.15435e-07
TMEM132B	NM_052907	6.66645	3.7356e-06
NOX4	NM_016931	6.69174	1.01139e-05
NRXN3	NM_004796	6.69193	1.38658e-06
UNC5D	NM_080872	6.72245	3.02546e-06
CHRDL1	NM_145234	6.7572	4.36006e-08
CA419778	CA419778	6.75737	0.000299509
RASD1	NM_016084	6.75825	0.000198196
ENST00000315707	ENST00000315707	6.77815	9.54934e-10
TLE6	BC007329	6.81255	2.50605e-07
CR620567	CR620567	6.81437	6.503e-07
A_23_P59967	A_23_P59967	6.83353	1.08698e-05
KCNS1	NM_002251	6.84318	2.88337e-07
SLC34A2	NM_006424	6.84512	1.22912e-05
APCDD1	NM_153000	6.88087	2.10508e-05
RP1-32F7.2	NM_173698	6.88489	1.85082e-05
ODZ4	AB037723	6.91312	1.02037e-06
THC2660651	THC2660651	6.92689	4.66692e-07
FAM43B	NM_207334	6.93801	4.289e-09
ZNF215	NM_013250	6.96221	8.45616e-09
PKIA	NM_006823	6.97446	1.54796e-08
AV724325	AV724325	6.99476	1.07273e-08
THC2631465	THC2631465	6.99539	1.73682e-07
C11orf11	NM_006133	6.99831	6.09109e-08
CDC14A	NM_003672	7.0007	0.000117602
THC2719076	THC2719076	7.00824	1.0209e-09
ARSJ	NM_024590	7.02538	7.8166e-07
UACA	NM_001008224	7.03342	1.40841e-06
C1orf34	BC028374	7.0663	1.49255e-08
LOC645722	XM_944447	7.08394	3.03696e-10
CFI	NM_000204	7.09167	4.83649e-09
THC2677229	THC2677229	7.10248	2.89757e-07
RACGAP1	NM_013277	7.13383	3.64145e-05
PPA1	NM_021129	7.1399	2.36192e-08
GABRE	NM_021990	7.14028	0.000138786
DIRAS2	NM_017594	7.17198	1.02172e-07
SCN4B	NM_174934	7.18203	3.71735e-08
SSTR1	NM_001049	7.1965	0.000335762
SCRG1	NM_007281	7.20332	0.000200743
NR0B1	NM_000475	7.2075	1.04658e-06
PGM5	NM_021965	7.22752	7.84694e-06
ATOH7	NM_145178	7.23264	5.66069e-06
MUM1L1	NM_152423	7.24815	3.88844e-06
RAI2	NM_021785	7.28213	7.90179e-09
SCGB2A1	NM_002407	7.28971	0.000549564
MARCKS	NM_002356	7.2984	4.11889e-06
SLC6A12	NM_003044	7.30275	8.75681e-08
LHX9	NM_020204	7.3139	4.17728e-09
THC2727102	THC2727102	7.32682	6.86111e-08
CACNA2D3	AF516696	7.34779	2.15717e-08
THC2515611	THC2515611	7.3618	0.000177162
FBN1	NM_000138	7.40911	2.05133e-09
ENST00000309874	ENST00000309874	7.41439	1.6623e-07
AL533377	AL533377	7.42088	0.000390428
UGT2B17	NM_001077	7.42353	0.000141315
ST8SIA1	NM_003034	7.43156	7.15699e-06
KCNA4	NM_002233	7.44013	1.44805e-05
FGF13	NM_004114	7.48294	1.08109e-08
BC043173	BC043173	7.49242	5.07216e-07
BE835321	BE835321	7.49503	1.42192e-06
ADRB2	NM_000024	7.5081	1.59711e-08
THC2597502	THC2597502	7.51411	6.34461e-06
A_32_P69653	A_32_P69653	7.53135	3.03932e-05
SLC35F3	NM_173508	7.56054	0.000159446
CITED4	NM_133467	7.56212	7.13996e-07
LY75	NM_002349	7.59071	2.04381e-07
BANK1	NM_017935	7.60775	3.04876e-07
TMEM159	NM_020422	7.62748	8.93589e-09
PDLIM3	NM_014476	7.64953	1.93648e-05
COLEC12	NM_030781	7.66096	8.25762e-08
AL831865	AL831865	7.6917	1.9756e-06
BC043547	BC043547	7.70773	7.56258e-06
TNS3	NM_022748	7.71955	3.37865e-09
PDE1C	NM_005020	7.72618	1.26689e-08
CA311732	CA311732	7.73322	0.000513653
PCLKC	NM_017675	7.74462	1.80547e-09
SPON1	NM_006108	7.74657	2.32739e-05
CCNJL	NM_024565	7.89989	2.16878e-08
BG818013	BG818013	7.91489	0.000107529
CRB1	NM_201253	7.91585	0.000257761
ENST00000312275	ENST00000312275	7.9279	6.76119e-09
BC013657	BC013657	7.97344	7.62775e-09
AF010236	AF010236	8.01061	5.35404e-09
SLCO3A1	XM_001132480	8.01103	1.15118e-07
THC2770741	THC2770741	8.01167	6.91072e-06
CNTN4	NM_175607	8.03076	8.02083e-08
BC048201	BC048201	8.03846	4.05431e-06
FRZB	NM_001463	8.04594	7.11067e-06
KMO	NM_003679	8.07231	4.82138e-06
ELF3	NM_004433	8.07737	1.01445e-05
ENC1	NM_003633	8.08373	6.41001e-05
TMEM166	NM_032181	8.11744	4.69178e-06
TPBG	ENST00000369750	8.12601	7.71442e-08
BU507302	BU507302	8.1363	4.76275e-08
AF007131	AF007131	8.14904	5.29315e-06
AMBP	NM_001633	8.14926	1.53451e-08
OSBPL6	NM_032523	8.16989	7.62775e-09
AW015426	AW015426	8.18833	1.79555e-09
KCNB2	NM_004770	8.21753	1.11554e-07
BF312639	BF312639	8.23464	2.57461e-05
ADAMTS5	NM_007038	8.23469	4.05261e-08
AF132203	AF132203	8.24561	1.23499e-05
RP11-301I17.1	NM_017993	8.27325	4.18994e-07
A_24_P635991	A_24_P635991	8.3386	1.57125e-06
BM998048	BM998048	8.34408	7.32371e-06
AF086548	AF086548	8.37029	4.62795e-07
ARHGAP11A	NM_014783	8.39632	1.16206e-08
PCDH7	NM_032456	8.41432	7.70029e-05
A_32_P178241	A_32_P178241	8.4535	1.35607e-06
C10orf128	CR618023	8.50186	3.82246e-07
EPHA5	NM_004439	8.52861	1.12444e-08
LOC388002	XM_373600	8.53417	1.31825e-08
AA150211	AA150211	8.5377	3.63959e-07
PHIP	BC036479	8.56798	6.35762e-10
SCN2B	NM_004588	8.57994	4.28573e-09
SYTL5	BX647688	8.58227	4.15989e-05
ATP6V1B1	NM_001692	8.58504	4.59304e-06
DKFZP686A01247	NM_014988	8.58743	2.03211e-08
FST	NM_013409	8.65057	1.46337e-06
ANXA9	NM_003568	8.65855	1.13339e-10
GREB1	NM_014668	8.69743	7.32048e-06
PPAP2B	NM_003713	8.69922	4.96117e-08
AA989132	AA989132	8.71004	1.2605e-06
SEMA3A	NM_006080	8.76915	7.78364e-08
B3GNT3	NM_014256	8.77352	1.02127e-09
MYOC	NM_000261	8.77628	2.88912e-05
CA429641	CA429641	8.82709	0.000296855
WDR72	NM_182758	8.84966	8.93474e-05
PNMT	NM_002686	8.87262	2.08017e-07
THC2740110	THC2740110	8.91609	7.23373e-08
PTPLAD2	NM_001010915	8.97786	3.12049e-07
SORCS3	NM_014978	8.99394	2.68284e-08
THC2656240	THC2656240	9.00383	1.2296e-06
TIAM2	NM_012454	9.02705	3.72094e-10
FAM101A	NM_181709	9.0277	6.56491e-05
DIO3OS	NR_002770	9.02808	1.3772e-08
ZPLD1	NM_175056	9.02874	3.05621e-08
PTPRD	NM_002839	9.03248	1.04473e-08
A_24_P845631	A_24_P845631	9.05713	2.77057e-10
CDON	NM_016952	9.062	2.60707e-09
ADORA1	NM_000674	9.08323	1.50619e-08
GPC6	ENST00000377047	9.10547	6.39925e-06
CASR	NM_000388	9.11584	2.53874e-08
LOC147645	BC016993	9.12393	5.77686e-09
A_23_P165819	A_23_P165819	9.13542	1.54164e-08
BU607658	BU607658	9.14192	9.69294e-07
GPR30	NM_001039966	9.20233	1.2237e-08
DACT2	NM_214462	9.22072	9.5222e-06
ZNF423	NM_015069	9.23782	6.96617e-07
SLC22A2	NM_003058	9.26209	7.98927e-06
HKDC1	NM_025130	9.26318	3.05571e-08
BC030099	BC030099	9.30042	1.11729e-09
HEPH	NM_014799	9.34362	4.17728e-09
SCG2	NM_003469	9.36012	0.00082873
PKP2	X97675	9.42339	3.23433e-07
SLC22A4	NM_003059	9.43241	6.96617e-07
ATP6V1C2	NM_001039362	9.43948	5.40771e-08
AI379175	AI379175	9.46586	4.13025e-06
BF803942	BF803942	9.48113	7.63288e-06
KIAA1914	NM_001001936	9.51606	2.88554e-08
NPY2R	NM_000910	9.52726	0.000444835
CR601196	CR601196	9.56359	8.42099e-10
PPM1E	NM_014906	9.6175	1.47002e-09
THC2739684	THC2739684	9.62826	8.9906e-07
AKR1C3	NM_003739	9.71549	8.21961e-09
APOH	NM_000042	9.75123	5.15236e-05
THC2695809	THC2695809	9.81118	1.07101e-05
DACH2	NM_053281	9.92444	1.45808e-07
TGFB2	ENST00000366930	9.94143	2.42207e-08
BX117479	BX117479	9.96778	1.58572e-08
RELN	NM_005045	9.98681	2.29164e-06
ANKRD38	NM_181712	9.99649	3.2096e-06
TGFB3	NM_003239	9.997	3.71735e-08
SEMA3D	NM_152754	10.0253	2.15062e-05
AK127412	AK127412	10.0529	6.01416e-06
THC2673973	THC2673973	10.0946	7.46621e-07
MEIS1	NM_002398	10.0973	2.07455e-11
RUNX2	NM_001015051	10.1745	4.73183e-07
PHYHIPL	AB058699	10.2035	1.83654e-08
GCGR	NM_000160	10.2171	4.00313e-06
RBM11	NM_144770	10.2786	5.5838e-07
THC2665220	THC2665220	10.3122	8.89677e-06
AK092378	AK092378	10.3515	1.69622e-09
THC2642537	THC2642537	10.391	6.33769e-07
AK127374	AK127374	10.3911	1.37225e-10
COL9A2	NM_001852	10.5231	3.37865e-09
C20orf102	NM_080607	10.6064	4.70566e-08
A_32_P160388	A_32_P160388	10.6305	2.68284e-08
FLJ34651	AK091970	10.6481	2.4719e-09
CDH6	NM_004932	10.6538	7.06914e-09
DBC1	NM_014618	10.682	2.32986e-07
A2BP1	NM_018723	10.6977	1.92732e-08
THC2664860	THC2664860	10.7416	2.51616e-08
GJA1	NM_000165	10.7844	7.88539e-09
ENST00000324988	ENST00000324988	10.8142	7.82625e-08
AK074181	AK074181	10.8566	4.52936e-06
PRG4	NM_005807	10.8637	0.000151092
CACNA1D	NM_000720	10.8681	3.03696e-10
THC2658816	THC2658816	10.8709	1.487e-08
PCDH9	NM_203487	10.8801	3.46881e-07
PLD1	NM_002662	10.8981	7.21832e-11
L1TD1	NM_019079	10.9267	2.19834e-05
FLJ21511	NM_025087	10.9869	6.67482e-07
BC013423	BC013423	11.0281	3.73702e-09
MGC10981	BC004397	11.0599	1.32406e-06
FLJ42709	BC044619	11.1021	1.29492e-08
TMEFF2	NM_016192	11.1977	3.43208e-07
THC2665663	THC2665663	11.2103	4.27785e-05
GRIN3A	NM_133445	11.2328	1.53203e-08
ENST00000372045	ENST00000372045	11.2961	1.77624e-10
THC2660307	THC2660307	11.3096	6.85249e-09
DLGAP1	NM_004746	11.3478	9.39288e-09
FLJ30901	AK055463	11.3525	4.26829e-10
ASTN1	NM_004319	11.3536	3.47331e-10
TMEM92	NM_153229	11.3927	2.99166e-08
SLC6A13	BC020867	11.4384	4.23342e-06
DRD1	NM_000794	11.4435	5.63004e-07
C18orf4	NM_032160	11.5381	5.52075e-08
PAX6	NM_000280	11.5532	1.7692e-11
GABBR2	NM_005458	11.6178	5.71012e-07
HHIP	AK074711	11.6604	5.51086e-08
AMIGO2	NM_181847	11.7191	1.89637e-07
THC2698311	THC2698311	11.7562	1.77827e-07
PDE4D	NM_006203	11.7772	7.44992e-08
SGCD	NM_000337	11.7955	1.45315e-10
THC2656875	THC2656875	11.8359	4.1813e-09
TMEM130	NM_152913	11.8369	5.18064e-06
UGT2B7	NM_001074	11.9222	0.000148911
AK001903	AK001903	11.944	1.26843e-06
KIAA1462	ENST00000375377	11.9641	4.77391e-08
TCBA1	NM_001040214	12.0701	1.51274e-08
AW946823	AW946823	12.0731	3.01787e-09
AK123248	AK123248	12.2355	5.10489e-10
SEC14L3	NM_174975	12.2821	2.60972e-06
SLC4A4	NM_003759	12.3244	7.35539e-06
THC2606335	THC2606335	12.3254	1.2094e-05
BSPRY	NM_017688	12.3301	8.45606e-09
TMEFF1	NM_003692	12.3345	7.45633e-09
CIT	NM_007174	12.5156	1.55812e-06
SLC8A1	NM_021097	12.5545	1.39508e-09
RGNEF	AK025816	12.6233	4.05261e-08
S100A4	NM_002961	12.7001	5.90362e-08
TBX5	NM_000192	12.7412	0.000104705
SCUBE1	NM_173050	12.7475	1.5467e-09
LRP2	NM_004525	12.8216	1.24577e-11
MCF2	NM_005369	12.822	2.12164e-07
BMP2	NM_001200	12.8231	8.50684e-09
RHOU	NM_021205	13.0147	7.73105e-08
PLAC2	ENST00000312785	13.0445	6.23703e-10
KCNG1	NM_002237	13.0731	3.59955e-08
MAB21L1	NM_005584	13.1231	8.9349e-08
MDGA1	NM_153487	13.1413	8.42099e-10
GRIN2A	NM_000833	13.2023	1.67938e-07
AOC2	NM_001158	13.2174	1.22917e-09
GLYATL1	NM_080661	13.2196	6.86519e-08
AR	NM_000044	13.2277	6.66588e-08
LAMB4	NM_007356	13.3639	7.12094e-08
IGSF4	NM_014333	13.3778	2.59013e-07
SEMA3C	NM_006379	13.4072	1.1112e-10
CTNNBIP1	NM_020248	13.4221	1.42321e-07
Z39851	Z39851	13.5569	1.51082e-05
RASGRP1	NM_005739	13.651	1.117e-07
THC2738152	THC2738152	13.6822	1.20824e-06
NTF3	NM_002527	13.7324	3.1723e-07
ARHGAP24	NM_001025616	13.7502	1.11468e-09
CCL20	NM_004591	13.7847	8.93712e-06
A_32_P82293	A_32_P82293	13.866	5.03421e-07
A_24_P346859	A_24_P346859	13.87	1.61915e-09
MAT1A	NM_000429	13.9752	4.63977e-06
C20orf42	NM_017671	14.0033	1.07579e-06
PTPRT	NM_133170	14.0122	4.80489e-07
ALDH1A1	NM_000689	14.0458	1.11662e-09
TACSTD1	NM_002354	14.1033	9.49565e-07
DLL1	NM_005618	14.1668	1.31209e-08
DB160230	DB160230	14.2833	2.24944e-06
AI470277	AI470277	14.3016	6.12322e-07
CALM2	NM_001743	14.408	4.78063e-07
FRMD7	NM_194277	14.4151	1.69725e-10
TSHZ2	NM_173485	14.4391	1.61432e-09
HS3ST4	NM_006040	14.6224	8.44526e-09
STK32B	NM_018401	14.6824	1.22192e-07
TMSL8	ENST00000372602	14.7365	1.28907e-09
TMEM56	ENST00000370203	14.7367	8.66372e-08
PLA2R1	ENST00000283243	14.8464	2.73307e-07
BG618474	BG618474	14.893	5.81854e-09
LOC130576	NM_177964	14.9146	2.38823e-09
THC2635301	THC2635301	14.9358	3.34593e-09
SELL	NM_000655	15.0198	2.18523e-09
AK5	NM_174858	15.0245	3.67825e-09
TCAP	NM_003673	15.1816	6.52481e-10
STAC2	NM_198993	15.1955	1.13483e-05
THC2611974	THC2611974	15.2063	3.03696e-10
CHRDL2	NM_015424	15.408	1.63592e-06
GAP43	NM_002045	15.431	7.55485e-09
ENST00000371970	ENST00000371970	15.4931	1.90224e-07
CR613436	CR613436	15.5201	3.71735e-08
NPSR1	NM_207173	15.5588	1.01445e-08
APCDD1L	NM_153360	15.6446	4.41081e-11
ACPP	NM_001099	15.6694	2.348e-09
BC047230	BC047230	15.691	8.33528e-10
SAMD13	NM_001010971	15.6982	4.68712e-07
THC2675163	THC2675163	15.7301	3.73702e-09
KIAA1900	NM_052904	15.818	2.4163e-07
BC017721	BC017721	15.8759	1.51725e-10
WNT2B	NM_004185	15.9046	2.51406e-10
EDG7	ENST00000370611	16.2165	7.91481e-08
SLC13A3	NM_001011554	16.4011	2.10605e-06
HS3ST2	NM_006043	16.4087	1.4482e-08
THC2524477	THC2524477	16.4311	5.66776e-06
THC2672083	THC2672083	16.5604	1.30622e-08
SLC43A1	NM_003627	16.5874	1.00406e-11
AK130878	AK130878	16.6232	2.51647e-09
THC2648509	THC2648509	16.6436	2.32178e-08
CXXC4	NM_025212	16.6598	8.16946e-08
KCNMB2	NM_181361	16.685	4.23337e-06
BX103328	BX103328	16.6921	3.49418e-12
DNTT	NM_004088	16.6934	3.63423e-09
BX414807	BX414807	16.7208	1.20409e-09
A_32_P86365	A_32_P86365	16.7461	8.40588e-08
FLRT1	NM_013280	16.7534	1.02486e-07
PDZK1	NM_002614	16.8403	1.26405e-09
BBOX1	NM_003986	16.887	0.000121826
CYP8B1	NM_004391	17.0549	1.79618e-10
BEST2	NM_017682	17.0658	5.21853e-12
LYPD6	NM_194317	17.124	2.31617e-10
AK095719	AK095719	17.6903	1.11468e-09
RPRML	NM_203400	17.7452	5.91493e-11
SLIT1	ENST00000266058	17.9547	3.49792e-09
OSAP	NM_032623	18.0975	1.7912e-10
AW029229	AW029229	18.1862	1.84234e-07
MEIS2	NM_170677	18.2564	2.53662e-10
WFDC1	NM_021197	18.7487	1.33745e-10
BC038245	BC038245	19.1876	3.15693e-09
A_23_P47546	A_23_P47546	19.3964	3.98105e-09
PCDH19	NM_020766	19.6686	1.53957e-09
AK094342	AK094342	19.7131	2.42614e-08
SLC35F2	NM_017515	19.7656	3.60883e-10
B3GALT2	NM_003783	19.7722	2.88337e-07
IQGAP2	NM_006633	20.1482	5.2944e-08
AGXT2L1	NM_031279	20.3869	2.45213e-08
A_32_P171043	A_32_P171043	20.4321	2.68908e-07
LEPREL1	NM_018192	20.5287	3.17262e-12
KIAA0789	NM_014653	20.5522	3.17262e-12
A_32_P44831	A_32_P44831	20.621	1.5595e-08
FGFBP1	NM_005130	20.6819	1.01102e-08
GLI3	NM_000168	21.1864	1.31825e-08
DACH1	NM_080759	21.2981	3.03696e-10
AI762428	AI762428	21.365	8.21961e-09
SLC27A6	NM_001017372	21.4815	1.87031e-06
SLC15A2	NM_021082	21.4859	6.90993e-09
PAPPA2	NM_020318	21.6493	8.47151e-11
GNG11	NM_004126	22.1354	1.54089e-07
MAL	NM_002371	22.4801	6.92172e-12
ATP4A	NM_000704	22.5449	7.55485e-09
MGAT5B	NM_144677	22.5478	2.59764e-09
TYR	NM_000372	22.7742	4.74381e-10
LYPD1	NM_144586	22.9903	3.46027e-07
A_32_P9737	A_32_P9737	23.0937	7.72284e-11
BQ182271	BQ182271	23.3588	1.01181e-06
HMCN1	NM_031935	23.4908	2.91156e-10
KIAA1913	BC044246	23.9726	7.45444e-09
DKFZP564O0823	NM_015393	24.2947	8.92923e-12
TRPM1	NM_002420	24.5252	2.71298e-11
EXTL1	NM_004455	24.6575	1.74417e-11
THC2611044	THC2611044	24.8031	1.7343e-07
DIO3	NM_001362	25.2051	3.11661e-11
AKR1C1	NM_001353	25.3211	7.50411e-07
SCN3B	NM_018400	25.3692	6.3069e-09
RERG	NM_032918	25.5543	1.78623e-08
PCDH8	NM_002590	25.6974	6.89659e-07
R78584	R78584	26.1229	6.26924e-12
A_32_P306001	A_32_P306001	26.2977	2.51616e-08
TMEM155	NM_152399	26.5844	2.87472e-09
LIX1	NM_153234	26.6915	3.81538e-07
COL9A3	NM_001853	26.7712	3.89709e-06
THC2688736	THC2688736	26.9084	1.27444e-11
FOXG1B	NM_005249	27.2945	0.000132151
PDE11A	NM_016953	27.368	1.00723e-08
A_23_P121234	A_23_P121234	28.3852	1.78132e-10
LOC389073	ENST00000341287	28.7622	9.65478e-08
GRP	NM_002091	28.9675	2.25321e-07
TMEPAI	NM_020182	29.2712	6.52481e-10
CPS1	NM_001875	29.5696	4.39406e-09
MMP26	NM_021801	29.8887	1.76655e-10
SHOX2	NM_006884	29.9048	1.51494e-12
THC2675062	THC2675062	30.3969	2.63464e-09
XIST	NR_001564	30.673	4.59875e-09
EVI1	NM_005241	31.2817	5.42571e-10
CXCL14	NM_004887	31.7027	0.000356439
GLT25D2	NM_015101	31.7084	7.90572e-10
CRHBP	NM_001882	31.9087	1.31808e-09
RP11-35N6.1	NM_207299	32.5302	3.03696e-10
RP11-393H10.2	NM_152780	33.0676	8.75129e-11
DEFB1	NM_005218	33.4437	4.46098e-07
PDE1A	NM_001003683	33.9136	2.50621e-08
KIAA1509	AB040942	34.5102	8.66941e-10
CYP1B1	NM_000104	35.5142	3.80063e-06
THC2637644	THC2637644	35.754	9.10542e-13
ENST00000367391	ENST00000367391	37.6946	2.37397e-10
CDH22	NM_021248	37.7796	1.60212e-12
DLG2	NM_001364	39.3744	2.53481e-11
PVRL3	BC017572	40.1209	5.52395e-13
C12orf39	ENST00000256969	40.6238	1.20185e-10
RPESP	NM_153225	41.3236	1.53651e-10
DCT	ENST00000377028	41.9347	8.93589e-09
PSD3	NM_015310	42.0149	3.59545e-09
NRAP	NM_198060	44.6291	2.22655e-11
OR51E2	NM_030774	44.7452	3.8985e-09
THC2704911	THC2704911	44.9119	2.86611e-10
CPA6	NM_020361	45.2498	4.36187e-11
OXTR	NM_000916	46.4653	1.07752e-07
KLHL14	NM_020805	47.6259	1.35534e-08
LOC196541	NM_001010977	48.397	2.32212e-07
OPTC	NM_014359	50.023	1.90919e-11
NPFFR2	NM_053036	51.5156	1.48304e-09
LOC283140	CR616845	52.5754	3.9745e-08
SIX6	NM_007374	54.8568	1.09583e-13
KIAA1727	NM_033393	55.618	3.39624e-09
LRRN1	NM_020873	56.7399	9.48481e-12
OXGR1	NM_080818	60.7993	4.41081e-11
DSCR8	NM_203429	61.8154	2.38258e-12
THC2676797	THC2676797	62.6559	7.23355e-12
THC2636507	THC2636507	64.277	1.4482e-08
SLITRK5	NM_015567	66.0243	5.56326e-10
BHLHB5	NM_152414	75.4204	5.31265e-10
FAM83D	NM_030919	75.9907	4.78726e-12
ABI3BP	NM_015429	76.652	1.65496e-09
RAX	NM_013435	77.7995	1.70114e-11
LHX2	NM_004789	77.8101	2.64043e-13
SLC5A8	NM_145913	85.6033	5.97009e-14
GPR64	NM_001079858	86.5486	8.88617e-12
DSC1	NM_004948	87.4715	1.20185e-10
TFPI2	NM_006528	88.734	2.43881e-09
C8orf47	NM_173549	89.4351	2.38258e-12
ATP1A2	NM_000702	105.059	2.7713e-08
LIPC	NM_000236	107.886	2.40338e-12
CLRN1	NM_174878	118.349	1.08864e-12
PCSK2	NM_002594	125.636	2.48786e-11
GRM1	NM_000838	128.933	2.64043e-13
AK124698	AK124698	161.508	6.99547e-10
CD96	NM_198196	162.307	9.22986e-12
HSD17B2	NM_002153	195.992	9.22986e-12
CPAMD8	NM_015692	214.968	9.8021e-11
LOC92196	NM_001017920	250.923	3.31588e-11
THC2677285	THC2677285	268.78	9.10542e-13
FGFBP2	NM_031950	272.436	9.92047e-11
AOC3	NM_003734	375.176	4.23917e-10
