# Supplementary material for: Gene expression-based comparison of the human secretory neuroepithelia of the brain choroid plexus and the ocular ciliary body: potential implications for glaucoma
Source: Fluids Barriers CNS. 2014 Jan 29;11:2. doi: 10.1186/2045-8118-11-2 (PMC3909915; doi:10.1186/2045-8118-11-2)
Supplement: Additional file 4 — Genes in the NPE expressed significantly higher than in CPE involved in the biological function of development. [file 2045-8118-11-2-S4.xls]

## Sheet: Sheet0
ID	Genes in dataset
NM_001117	ADCYAP1
NM_000024	ADRB2
NM_000689	ALDH1A1
NM_020987	ANK3
NM_145178	ATOH7
NM_001692	ATP6V1B1
NM_001200	BMP2
NM_016952	CDON
NM_017780	CHD7
NM_019098	CNGB3
NM_201253	CRB1
NM_020248	CTNNBIP1
NM_004887	CXCL14
NM_000104	CYP1B1
NM_005618	DLL1
NM_000794	DRD1
BX375060	EFNA2
BU607658	EFNA5
NM_001963	EGF
NM_004439	EPHA5
AI762428	FGF13
NM_023110	FGFR1
NM_005249	FOXG1
NM_001463	FRZB
NM_013409	FST
NM_002045	GAP43
NM_000160	GCGR
NM_000165	GJA1
NM_000168	GLI3
NM_032777	GPR124
NM_133267	GSX2
NM_005524	HES1
AK074711	HHIP
NM_014271	IL1RAPL1
NM_002192	INHBA
NM_004789	LHX2
NM_004525	LRP2
NM_005584	MAB21L1
NM_002356	MARCKS
NM_153487	MDGA1
NM_005241	MECOM
NM_002398	MEIS1
NM_170677	MEIS2
NM_002449	MSX2
ENST00000284894	NCAM2
NM_002527	NTF3
NM_030774	OR51E2
NM_014562	OTX1
NM_000280	PAX6
NM_002662	PLD1
ENST00000375284	PTCH1
BC017572	PVRL3
NM_013435	RAX
NM_005045	RELN
A_23_P59967	RP1
NM_001015051	RUNX2
NM_006080	SEMA3A
NM_152754	SEMA3D
BF803942	SEMA5A
NM_020796	SEMA6A
NM_007374	SIX6
H40632	SKIL
ENST00000266058	SLIT1
NM_005634	SOX3
AW946823	SOX4
NM_001049	SSTR1
ENST00000366930	TGFB2
NM_003239	TGFB3
NM_002420	TRPM1
AI824599	UGCG
NM_004185	WNT2B
NM_003413	ZIC3
NM_015069	ZNF423
