# Supplementary material for: Gene expression-based comparison of the human secretory neuroepithelia of the brain choroid plexus and the ocular ciliary body: potential implications for glaucoma
Source: Fluids Barriers CNS. 2014 Jan 29;11:2. doi: 10.1186/2045-8118-11-2 (PMC3909915; doi:10.1186/2045-8118-11-2)
Supplement: Additional file 7 — Genes coding ion transport proteins involved in CSF and AH production. We constructed a list of 157 coding genes corresponding to all the CPE and CBE ion transport proteins as described by Brown et al. [30] and Civan et al.[20]. [file 2045-8118-11-2-S7.xlsx]

## Sheet: Sheet0
Ion-channel	Molecule Name
Water channel	AQP1
	AQP2
	AQP3
	AQP4
	AQP5
	AQP6
	AQP7
	AQP8
	AQP9
	AQP10
	AQP11
	AQP12A/AQP12B
Na+/K+ATPase	ATP1A1
	ATP1A2
	ATP1A3
	ATP1A4
	ATP1B1
	ATP1B2
	ATP1B3
Cl- channel	CLCN1
	CLCN2
	CLCN3
	CLCN4
	CLCN5
	CLCN6
	CLCN7
	CLCNKA
	CLCNKB
K+ channel	KCNA1
	KCNA2
	KCNA3
	KCNA4
	KCNA5
	KCNA6
	KCNA7
	KCNA10
	KCNAB1
	KCNAB2
	KCNAB3
	KCNB1
	KCNB2
	KCNC1
	KCNC2
	KCNC3
	KCNC4
	KCND1
	KCND2
	KCND3
	KCNE1
	KCNE2
	KCNE3
	KCNE4
	KCNF1
	KCNG1
	KCNG2
	KCNG3
	KCNG4
	KCNH1
	KCNH2
	KCNH3
	KCNH4
	KCNH5
	KCNH6
	KCNH7
	KCNH8
	KCNJ1
	KCNJ2
	KCNJ3
	KCNJ4
	KCNJ5
	KCNJ6
	KCNJ8
	KCNJ9
	KCNJ10
	KCNJ11
	KCNJ12
	KCNJ13
	KCNJ14
	KCNJ15
	KCNJ16
	KCNK1
	KCNK2
	KCNK3
	KCNK4
	KCNK5
	KCNK6
	KCNK7
	KCNK9
	KCNK10
	KCNK12
	KCNK13
	KCNK15
	KCNK16
	KCNK17
	KCNK18
	KCNN1
	KCNN2
	KCNN3
	KCNN4
	KCNQ1
	KCNQ2
	KCNQ3
	KCNQ4
	KCNQ5
	KCNS1
	KCNS2
	KCNS3
	KCNT1
	KCNT2
	KCNU1
	KCNV1
	KCNV2
Na+ channel	SCN10A
	SCN11A
	SCN1A
	SCN1B
	SCN2A
	SCN2B
	SCN3A
	SCN3B
	SCN4A
	SCN4B
	SCN5A
	SCN7A
	SCN8A
	SCN9A
	SCNN1A
	SCNN1B
	SCNN1D
	SCNN1G
Na+, Cl- and K+	SLC12A1
co-transport	SLC12A2
	SLC12A3
	SLC12A4
	SLC12A5
	SLC12A6
	SLC12A7
	SLC12A8
	SLC12A9
Cl-, HCO3- and Na+	SLC4A1
exchange/symport	SLC4A2
	SLC4A3
	SLC4A4
	SLC4A5
	SLC4A7
	SLC4A8
	SLC4A9
	SLC4A10
Na+/H+ exchange	SLC9A1
	SLC9A2
	SLC9A3
	SLC9A4
	SLC9A5
	SLC9A6
	SLC9A7
	SLC9A8
	SLC9A9
